# Supplementary material for: Structural and Mechanistic Characterization of Mycobacterium tuberculosis TrxR Inhibition by Glutathione-Coated Gold Nanocluster
Source: Int J Mol Sci. 2026 Jan 25;27(3):1209. doi: 10.3390/ijms27031209 (PMC12898023; doi:10.3390/ijms27031209)
Supplement: Supplementary file 1 [file ijms-27-01209-s001.zip]

Archive with 1 entries (1 files):
- ijms-4088103-supplementary.pdf
